# Supplementary material for: Genotypes of Staphylococcus aureus Clinical Isolates Are Associated with Phenol-Soluble Modulin (PSM) Production
Source: Toxins (Basel). 2022 Aug 15;14(8):556. doi: 10.3390/toxins14080556 (PMC9412541; doi:10.3390/toxins14080556)
Supplement: Supplementary file 1 [file toxins-14-00556-s001.zip]

Archive with 1 entries (1 files):
- toxins-1842462-supplementary.pdf
